# Supplementary material for: Genomic Analysis of Global Staphylococcus argenteus Strains Reveals Distinct Lineages With Differing Virulence and Antibiotic Resistance Gene Content
Source: Front Microbiol. 2021 Dec 2;12:795173. doi: 10.3389/fmicb.2021.795173 (PMC8677677; doi:10.3389/fmicb.2021.795173)
Supplement: Supplementary file 1 [file Data_Sheet_1.zip]

Archive with 3 entries (3 files):
- Supplementary Table S1.xlsx
- Supplementary Table S4.xlsx
- Supplementary Tables S2-S3 and Figures S1-S8.pdf
