# Supplementary material for: Genomic Analysis of Global Staphylococcus argenteus Strains Reveals Distinct Lineages With Differing Virulence and Antibiotic Resistance Gene Content
Source: Front Microbiol. 2021 Dec 2;12:795173. doi: 10.3389/fmicb.2021.795173 (PMC8677677; doi:10.3389/fmicb.2021.795173)
Supplement: Supplementary file 1 [file Data_Sheet_1.zip › Supplementary Table S1.xlsx]

## Sheet: spacers_groups_order
Group	Count	Spacer.sequence	Homology	Length
SPC1	83	CATCAACTGACTTTTTAACTGTTTTAGTGAATTCGTC	Staphylococcus phage vB_SauS-SAP27	36bp
SPC1	11	CATCAACTGACTTTTTAACTGTTTTAGTGAATTCGTCT	Staphylococcus phage vB_SauS-SAP27	37bp
SPC2	83	TGCCCACTTAATTAATTCATCTAGTCTCATTTCTT	Staphylococcal phage MR003	35bp
SPC2	10	TGCCCACTTAATTAATTCATCTAGTCTCATTTCTTT	Staphylococcal phage MR003	36bp
SPC3	83	TTAAAGATCTCAACAATAGCGTCCCATATTTTCTG	Staphylococcus aureus plasmid pWBG762	34bp
SPC3	13	TTAAAGATCTCAACAATAGCGTCCCATATTTTCTGT	Staphylococcus aureus plasmid pWBG762	35bp
SPC4	82	AAATGCTTATCCATTCTAATCATATTTTCAATTTGTTTA	Staphylococcus aureus plasmid pUP_1435 (85%)	39bp
SPC4	5	AAATGCTTATCCATTCTAATCATATTTTCAATTTGTTTAT	Staphylococcus aureus plasmid pUP_1435 (85%)	40bp
SPC4	1	AAGAAGAGGGGACGAGAACAAATGCTTATCCATTCTAATCATATTTTCAATTTGTTTA	Staphylococcus aureus plasmid pUP_1435	58bp
SPC5	80	CTATAATAGTTACTGCTTTTGTAACCGTCCATAT	Staphylococcus phage Stau2	34bp
SPC5	13	CTATAATAGTTACTGCTTTTGTAACCGTCCATATC	Staphylococcus phage Stau2	35bp
SPC6	64	CCGAATTTTGATTCTTTGTTTGTAAATAATGCTC	Staphylococcus phage SA46-CL1	34bp
SPC6	4	CCGAATTTTGATTCTTTGTTTGTAAATAATGCT	Staphylococcus phage SA46-CL1	33bp
SPC6	4	GAGAACCCGAATTTTGATTCTTTGTTTGTAAATAATGCTC	Staphylococcus phage SA46-CL1	40bp
SPC7	63	CACGCTGTAGTGAAGTATAGAAACGGCATGAGTACAA	Staphylococcus phage vB_SauS-SAP27	37bp
SPC7	4	CACGCTGTAGTGAAGTATAGAAACGGCATGAGTACA	Staphylococcus phage vB_SauS-SAP27	36bp
SPC7	3	CACGCTGTAGTGAAGTATAGAAACGGCATGAGTACAAT	Staphylococcus phage vB_SauS-SAP27	38bp
SPC7	1	ACGCTGTAGTGAAGTATAGAAACGGCATGAGTACAA	Staphylococcus phage JD419	36bp
SPC7	4	GAGAACCACGCTGTAGTGAAGTATAGAAACGGCATGAGTACAA	Staphylococcus phage vB_SauS-SAP27	43bp
SPC8	63	TTAAATCTTTGATTGCTCTTAGCTCTAGTTATGTA	Staphylococcus aureus genome KUH140087	35bp
SPC8	4	TTAAATCTTTGATTGCTCTTAGCTCTAGTTATGT	Staphylococcus aureus genome KUH140087	34bp
SPC8	3	TTAAATCTTTGATTGCTCTTAGCTCTAGTTATGTAT	Staphylococcus aureus genome KUH140087	36bp
SPC8	1	TAAATCTTTGATTGCTCTTAGCTCTAGTTATGTA	Staphylococcus phage B236 (97%)	34bp
SPC9	62	TGTACTTAAGATTTCATCAACTTTCTTTTGTAC	Staphylococcus aureus genome KUH140087	33bp
SPC9	4	TGTACTTAAGATTTCATCAACTTTCTTTTGTA	Staphylococcus aureus genome KUH140087	32bp
SPC9	4	GAGAACTGTACTTAAGATTTCATCAACTTTCTTTTGTAC	Staphylococcus aureus genome KUH140087	39bp
SPC9	1	GTACTTAAGATTTCATCAACTTTCTTTTGTAC	Staphylococcus aureus genome KUH140087	32bp
SPC10	61	TTAATTGCATTATCAAATGTATATGCTGGATTCCA	Staphylococcus phage CSA13 (92%)	35bp
SPC10	4	GAGAACTTAATTGCATTATCAAATGTATATGCTGGATTCCA	Staphylococcus phage CSA13 (92%)	41bp
SPC10	1	TAATTGCATTATCAAATGTATATGCTGGATTCCA	Staphylococcus phage CSA13	34bp
SPC11	3	GTTTTTCATAGTTAATCAATCCCTTTTCTTTTTT	Staphylococcus phage qdsa001(94%)	34bp
SPC12	3	TCTACTAAAAAGTTATATGTTTCAACAATTTCGTCA	Staphylococcus argenteus MSHR1132 CRISPR/Cas	36bp
SPC13	3	TGATTAAAACGGTTTGCTTTATTTGCATTTAAAATAG	Staphylococcus argenteus MSHR1132 CRISPR/Cas	37bp
SPC14	3	TGGTTTAAGTTTGTCATTATAATCAATCCTTTTTCTT	Staphylococcus phage qdsa001 (97%)	37bp
SPC15	2	ACAGAAAATATGGGACGCTATTGTTGAGATCTTTAA	Staphylococcus aureus plasmid pWBG762	36bp
SPC16	2	AGACGAATTCACTAAAACAGTTAAAAAGTCAGTTGATG	Staphylococcus phage vB_SauS-SAP27	38bp
SPC17	2	ATAAACAAATTGAAAATATGATTAGAATGGATAAGCATTT	Staphylococcus aureus plasmid pUP_1435 (85%)	40bp
SPC18	2	GAGCATTATTTACAAACAAAGAATCAAAATTCGG	Staphylococcus phage SA46-CL1	34bp
SPC19	2	GATATGGACGGTTACAAAAGCAGTAACTATTATAG	Staphylococcus phage Stau2 (94%)	35bp
SPC20	2	GTACAAAAGAAAGTTGATGAAATCTTAAGTACA	Staphylococcus aureus genome KUH140087	33bp
SPC21	2	TACATAACTAGAGCTAAGAGCAATCAAAGATTTAA	Staphylococcus phage B236 (94%)	35bp
SPC22	2	TGGAATCCAGCATATACATTTGATAATGCAATTAA	Staphylococcus phage CSA13 (94%)	35bp
SPC23	2	TTGTACTCATGCCGTTTCTATACTTCACTACAGCGTG	Staphylococcus phage vB_SauS-SAP27	37bp
SPC24	1	AAAGAAATGAGACTAGATGAATTAATTAAGTGGGCA	Staphylococcal phage MR003	36bp
