# Supplementary material for: Genomic Analysis of Global Staphylococcus argenteus Strains Reveals Distinct Lineages With Differing Virulence and Antibiotic Resistance Gene Content
Source: Front Microbiol. 2021 Dec 2;12:795173. doi: 10.3389/fmicb.2021.795173 (PMC8677677; doi:10.3389/fmicb.2021.795173)
Supplement: Supplementary file 1 [file Data_Sheet_1.zip › Supplementary Table S4.xlsx]

## Sheet: metadata_132_sargenteus_modifie
Sample	Organism	Strain	BioSample	BioProject	SRA Study	SRA_Accession	Run	Host	Year_of_collection	Country	Title	ST	ST_dominant	MRSA	Group	SubGroup	Assembly	Size(Mb)	GC%	Scaffolds	Genes	Proteins	Level	Sample site
SAMEA2272597	Staphylococcus argenteus	MSHR1132	SAMEA2272597	PRJEA62885	NA	ERS380011	NA	Homo sapiens	2006	Australia	MSHR1132	1850	Others	MRSA	Terrabacteria group	Firmicutes	GCA_000236925.1	2.79	32.4	2	2738	2568	Complete Genome
SAMEA2039165	Staphylococcus argenteus	M260_MSHR	SAMEA2039165	PRJEB6386	ERP001446	ERS140095	ERR178742	Homo sapiens	2013	Australia	8205_2#8	2198	ST2198	MSSA	Terrabacteria group	Firmicutes	GCA_000751995.1	2.71	32.3	19	2689	2512	Contig
SAMEA2007935	Staphylococcus argenteus	LBSA043	SAMEA2007935	PRJEB6393	ERP001446	ERS140026	ERR178673	Homo sapiens	2013	Australia	8140_7#35	2250	ST2250	MSSA	Terrabacteria group	Firmicutes	GCA_000752055.1	2.73	32.3	11	2707	2544	Contig
SAMEA2007998	Staphylococcus argenteus	M051_MSHR	SAMEA2007998	PRJEB6394	ERP001446	ERS140254	ERR178693	Homo sapiens	2013	Australia	8140_7#55	1223	ST1223	MSSA	Terrabacteria group	Firmicutes	GCA_000751495.1	2.71	32.2	11	2660	2505	Contig
SAMEA3724094	Staphylococcus argenteus	NCTC13711	SAMEA3724094	PRJEB6403	ERP005928	ERS1031243	ERR1351127	Homo sapiens	2006	Australia	NCTC13711	1850	Others	MRSA	Terrabacteria group	Firmicutes	GCA_900457475.1	2.79	32.4	2	2752	2578	Contig
SAMN04604742	Staphylococcus argenteus	SJTU F20124	SAMN04604742	PRJNA317277	SRP072812	SRS1372640	SRR3329440	Homo sapiens	2005	China	SJTU F20124	3261	Others	MSSA	Terrabacteria group	Firmicutes	GCA_001969635.1	2.81	32.2	241	2891	2636	Scaffold	Food poisoning
SAMN04604743	Staphylococcus argenteus	SJTU F20419	SAMN04604743	PRJNA317278	SRP072817	SRS1372670	SRR3329633	Homo sapiens	2012	China	SJTU F20419	2250	ST2250	MSSA	Terrabacteria group	Firmicutes	GCA_001969695.1	2.8	32.3	126	2829	2614	Contig	Food poisoning
SAMN04604744	Staphylococcus argenteus	SJTU F21164	SAMN04604744	PRJNA317279	SRP072819	SRS1372676	SRR3329803	Homo sapiens	2011	China	SJTU F21164	2250	ST2250	MSSA	Terrabacteria group	Firmicutes	GCA_001969705.1	2.76	32.3	144	2775	2565	Scaffold	Skin
SAMN04604745	Staphylococcus argenteus	SJTU F21224	SAMN04604745	PRJNA317280	SRP072820	SRS1372677	SRR3329804	Homo sapiens	2012	China	SJTU F21224	2250	ST2250	MSSA	Terrabacteria group	Firmicutes	GCA_001969715.1	2.77	32.3	89	2772	2585	Contig
SAMN04604746	Staphylococcus argenteus	SJTU F21285	SAMN04604746	PRJNA317282	SRP072821	SRS1372678	SRR3329805	Pig	2012	China	SJTU F21285	2250	ST2250	MSSA	Terrabacteria group	Firmicutes	GCA_001969725.1	2.85	32.4	110	2909	2695	Contig
SAMN07510741	Staphylococcus argenteus	XNO62	SAMN07510741	PRJNA398564	NA	NA	NA	Homo sapiens	2014	China	XNO62	2250	ST2250	MSSA	Terrabacteria group	Firmicutes	GCA_003595345.1	2.74	32.4	1	2696	2530	Complete Genome
SAMN07510742	Staphylococcus argenteus	XNO106	SAMN07510742	PRJNA400109	NA	NA	NA	Homo sapiens	2015	China	XNO106	2250	ST2250	MSSA	Terrabacteria group	Firmicutes	GCA_002812345.2	2.77	32.4	2	2724	2530	Complete Genome
SAMEA104034155	Staphylococcus argenteus	M3040	SAMEA104034155	PRJEB20633	NA	ERS1698048	NA	Homo sapiens	2016	Denmark	M3040	2250	ST2250	MRSA	Terrabacteria group	Firmicutes	GCA_900183955.1	2.9	32.3	86	2975	2771	Scaffold
SAMEA104034156	Staphylococcus argenteus	O-1	SAMEA104034156	PRJEB20633	NA	ERS1698049	NA	Homo sapiens	2016	Denmark	O-1	2250	ST2250	MSSA	Terrabacteria group	Firmicutes	GCA_900183865.1	2.8	32.3	80	2820	2630	Scaffold
SAMEA104034157	Staphylococcus argenteus	O-2	SAMEA104034157	PRJEB20633	NA	ERS1698050	NA	Homo sapiens	2016	Denmark	O-2	2250	ST2250	MSSA	Terrabacteria group	Firmicutes	GCA_900183965.1	2.8	32.3	79	2807	2627	Scaffold
SAMEA104034158	Staphylococcus argenteus	O-3	SAMEA104034158	PRJEB20633	NA	ERS1698051	NA	Homo sapiens	2016	Denmark	O-3	2250	ST2250	MSSA	Terrabacteria group	Firmicutes	GCA_900183765.1	2.78	32.3	141	2771	2609	Scaffold
SAMEA104034159	Staphylococcus argenteus	O-4	SAMEA104034159	PRJEB20633	NA	ERS1698052	NA	Homo sapiens	2015	Denmark	O-4	2250	ST2250	MSSA	Terrabacteria group	Firmicutes	GCA_900183795.1	2.79	32.3	109	2806	2606	Scaffold
SAMEA104034160	Staphylococcus argenteus	O-5	SAMEA104034160	PRJEB20633	NA	ERS1698053	NA	Homo sapiens	2015	Denmark	O-5	2250	ST2250	MSSA	Terrabacteria group	Firmicutes	GCA_900183895.1	2.78	32.3	100	2783	2596	Scaffold
SAMEA104034161	Staphylococcus argenteus	O-6	SAMEA104034161	PRJEB20633	NA	ERS1698054	NA	Homo sapiens	2015	Denmark	O-6	2250	ST2250	MSSA	Terrabacteria group	Firmicutes	GCA_900183945.1	2.79	32.3	66	2795	2615	Scaffold
SAMEA104034162	Staphylococcus argenteus	O-9	SAMEA104034162	PRJEB20633	NA	ERS1698055	NA	Homo sapiens	2015	Denmark	O-9	2854	ST2854	MSSA	Terrabacteria group	Firmicutes	GCA_900183805.1	2.76	32.2	273	2772	2560	Scaffold
SAMEA104034163	Staphylococcus argenteus	O-10	SAMEA104034163	PRJEB20633	NA	ERS1698056	NA	Homo sapiens	2015	Denmark	O-10	2250	ST2250	MSSA	Terrabacteria group	Firmicutes	GCA_900183855.1	2.74	32.3	210	2728	2525	Scaffold
SAMEA104034164	Staphylococcus argenteus	H1540	SAMEA104034164	PRJEB20633	NA	ERS1698057	NA	Homo sapiens	2014	Denmark	H1540	2250	ST2250	MRSA	Terrabacteria group	Firmicutes	GCA_900183815.1	2.82	32.2	77	2826	2645	Scaffold
SAMEA104034165	Staphylococcus argenteus	H1604	SAMEA104034165	PRJEB20633	NA	ERS1698058	NA	Homo sapiens	2014	Denmark	H1604	2250	ST2250	MRSA	Terrabacteria group	Firmicutes	GCA_900183775.1	2.78	32.2	361	2802	2549	Scaffold
SAMEA104034166	Staphylococcus argenteus	H1826	SAMEA104034166	PRJEB20633	NA	ERS1698059	NA	Homo sapiens	2014	Denmark	H1826	2250	ST2250	MRSA	Terrabacteria group	Firmicutes	GCA_900183825.1	2.8	32.3	114	2823	2621	Scaffold
SAMEA104034167	Staphylococcus argenteus	H1864	SAMEA104034167	PRJEB20633	NA	ERS1698060	NA	Homo sapiens	2014	Denmark	H1864	2250	ST2250	MRSA	Terrabacteria group	Firmicutes	GCA_900183745.1	2.97	32.2	153	-	-	Scaffold
SAMEA104034168	Staphylococcus argenteus	M4143	SAMEA104034168	PRJEB20633	NA	ERS1698061	NA	Homo sapiens	2014	Denmark	M4143	2250	ST2250	MRSA	Terrabacteria group	Firmicutes	GCA_900183925.1	2.74	32.2	40	2697	2514	Scaffold
SAMEA104034169	Staphylococcus argenteus	M4146	SAMEA104034169	PRJEB20633	NA	ERS1698062	NA	Homo sapiens	2013	Denmark	M4146	2250	ST2250	MRSA	Terrabacteria group	Firmicutes	GCA_900183755.1	2.72	32.2	189	2688	2502	Scaffold
SAMEA104034170	Staphylococcus argenteus	M4148	SAMEA104034170	PRJEB20633	NA	ERS1698063	NA	Homo sapiens	2013	Denmark	M4148	2250	ST2250	MRSA	Terrabacteria group	Firmicutes	GCA_900183875.1	2.72	32.2	197	2713	2503	Scaffold
SAMEA104034171	Staphylococcus argenteus	M4185	SAMEA104034171	PRJEB20633	NA	ERS1698064	NA	Homo sapiens	2013	Denmark	M4185	1223	ST1223	MRSA	Terrabacteria group	Firmicutes	GCA_900183735.1	2.72	32.2	191	2698	2497	Scaffold
SAMEA104034172	Staphylococcus argenteus	H1955	SAMEA104034172	PRJEB20633	NA	ERS1698065	NA	Homo sapiens	2013	Denmark	H1955	2793	ST2793	MRSA	Terrabacteria group	Firmicutes	GCA_900183725.1	2.79	32.2	188	2762	2586	Scaffold
SAMEA104034173	Staphylococcus argenteus	M4528	SAMEA104034173	PRJEB20633	NA	ERS1698066	NA	Homo sapiens	2013	Denmark	M4528	1223	ST1223	MRSA	Terrabacteria group	Firmicutes	GCA_900183885.1	2.75	32.2	94	2787	2569	Contig
SAMEA104034174	Staphylococcus argenteus	M4611	SAMEA104034174	PRJEB20633	NA	ERS1698067	NA	Homo sapiens	2013	Denmark	M4611	2250	ST2250	MRSA	Terrabacteria group	Firmicutes	GCA_900183845.1	2.77	32.2	56	2754	2572	Contig
SAMEA104034175	Staphylococcus argenteus	H2179	SAMEA104034175	PRJEB20633	NA	ERS1698068	NA	Homo sapiens	2013	Denmark	H2179	2250	ST2250	MSSA	Terrabacteria group	Firmicutes	GCA_900183785.1	2.76	32.2	82	2762	2574	Contig
SAMEA104034176	Staphylococcus argenteus	D7903	SAMEA104034176	PRJEB20633	NA	ERS1698069	NA	Homo sapiens	2013	Denmark	D7903	1223	ST1223	MRSA	Terrabacteria group	Firmicutes	GCA_900183905.1	2.76	32.2	39	2738	2581	Contig
SAMEA104034177	Staphylococcus argenteus	M5219	SAMEA104034177	PRJEB20633	NA	ERS1698070	NA	Homo sapiens	2016	Denmark	M5219	2793	ST2793	MRSA	Terrabacteria group	Firmicutes	GCA_900183915.1	2.78	32.3	22	2755	2594	Contig
SAMEA104034178	Staphylococcus argenteus	M5200	SAMEA104034178	PRJEB20633	NA	ERS1698071	NA	Homo sapiens	2016	Denmark	M5200	2793	ST2793	MRSA	Terrabacteria group	Firmicutes	GCA_900183835.1	2.78	32.3	29	2764	2592	Contig
SAMEA104034179	Staphylococcus argenteus	M5224	SAMEA104034179	PRJEB20633	NA	ERS1698072	NA	Homo sapiens	2016	Denmark	M5224	2793	ST2793	MRSA	Terrabacteria group	Firmicutes	GCA_900183935.1	2.79	32.3	33	2759	2592	Contig
ERR573221	Staphylococcus argenteus	2588STDY5763869	SAMEA2445518	PRJEB1915	ERP002589	ERS432058	ERR573221	Homo sapiens	2010	France	12971_2#32	2250	ST2250	MSSA	Terrabacteria group	Firmicutes	NA	2.78	32.3	61	2624	2598	Contig
SAMN04994883	Staphylococcus argenteus	BN75	SAMN04994883	PRJNA321471	NA	NA	NA	Gorilla	2012	Gabon	BN75	2198	ST2198	MSSA	Terrabacteria group	Firmicutes	GCA_001891145.1	2.75	32.5	1	2729	2557	Chromosome
SAMN06177165	Staphylococcus argenteus	DSM 28299	SAMN06177165	PRJNA339206	NA	NA	NA	Homo sapiens	2006	Germany	DSM 28299	unknown	Others	MRSA	Terrabacteria group	Firmicutes	GCA_002901785.1	2.75	32.2	48	2724	2558	Scaffold
ERR708323	Staphylococcus argenteus	2588STDY5890798	SAMEA2662127	PRJEB1915	ERP002589	ERS511318	ERR708323	Homo sapiens	2009	Isreal	14324_2#20	2250	ST2250	MSSA	Terrabacteria group	Firmicutes	NA	2.75	32.3	67	2580	2561	Contig
SA58113	Staphylococcus argenteus	58113	SAMD00114619	PRJDB6867	NA	NA	NA	Homo sapiens	2018	Japan	SA58113	2250	ST2250	MSSA	Terrabacteria group	Firmicutes	GCA_003967115.1	2.87	32.4	3	2861	2687	Complete Genome
ERR708411	Staphylococcus argenteus	2588STDY5890701	SAMEA2662072	PRJEB1915	ERP002589	ERS511263	ERR708411	Homo sapiens	2011	Malaysia	14324_3#19	2250	ST2250	MSSA	Terrabacteria group	Firmicutes	NA	2.72	32.3	72	2533	2504	Contig
ERR708416	Staphylococcus argenteus	2588STDY5890708	SAMEA2662088	PRJEB1915	ERP002589	ERS511279	ERR708416	Homo sapiens	2011	Malaysia	14324_3#25	2250	ST2250	MSSA	Terrabacteria group	Firmicutes	NA	2.8	32.3	62	2647	2611	Contig
ERR708435	Staphylococcus argenteus	2588STDY5890732	SAMEA2662156	PRJEB1915	ERP002589	ERS511347	ERR708435	Homo sapiens	2011	Malaysia	14324_3#49	2250	ST2250	MSSA	Terrabacteria group	Firmicutes	NA	2.8	32.3	82	2641	2612	Contig
ERR708436	Staphylococcus argenteus	2588STDY5890733	SAMEA2662160	PRJEB1915	ERP002589	ERS511351	ERR708436	Homo sapiens	2011	Malaysia	14324_3#50	2250	ST2250	MSSA	Terrabacteria group	Firmicutes	NA	2.79	32.3	86	2642	2613	Contig
SAMN03817247	Staphylococcus argenteus	PR02	SAMN03817247	PRJNA185403	NA	NA	NA	Homo sapiens	2009	Malaysia	PR02	2854	ST2854	MSSA	Terrabacteria group	Firmicutes	GCA_003569945.1	2.75	31.6	2	2664	2513	Scaffold
SAMN09435802	Staphylococcus argenteus	ST2250	SAMN09435802	PRJNA476500	SRP172539	SRS4108211	SRR8282609	Cow	2017	Malaysia	NA	2250	ST2250	MSSA	Terrabacteria group	Firmicutes	GCA_003935695.1	2.75	32.3	21	2705	2561	Contig
ERR715732	Staphylococcus argenteus	2588STDY5890661	SAMEA2661974	PRJEB1915	ERP002589	ERS511165	ERR715732	Homo sapiens	2011	Singapore	14355_3#74	2250	ST2250	MSSA	Terrabacteria group	Firmicutes	NA	2.75	32.2	49	2572	2538	Contig
ERR715701	Staphylococcus argenteus	2588STDY5890629	SAMEA2662140	PRJEB1915	ERP002589	ERS511331	ERR715701	Homo sapiens	2009	Singapore	14355_3#43	2250	ST2250	MSSA	Terrabacteria group	Firmicutes	NA	2.78	32.3	61	2620	2591	Contig
SAMN07566687	Staphylococcus argenteus	CCUG 69385	SAMN07566687	PRJNA305687	NA	NA	NA	Homo sapiens	2016	Sweden	CCUG 69385	1223	ST1223	MRSA	Terrabacteria group	Firmicutes	GCA_003022395.1	2.73	32.2	60	2708	2513	Contig
SAMN07566689	Staphylococcus argenteus	CCUG 69384	SAMN07566689	PRJNA305687	NA	NA	NA	Homo sapiens	2016	Sweden	CCUG 69384	2250	ST2250	MRSA	Terrabacteria group	Firmicutes	GCA_003010635.1	2.84	32.3	49	2882	2677	Contig
SAMN04457463	Staphylococcus argenteus	RK308	SAMN04457463	PRJNA310972	NA	NA	NA	Homo sapiens	2015	Sweden	RK308	2250	ST2250	MRSA	Terrabacteria group	Firmicutes	GCA_001641625.1	2.8	32.3	42	2804	2635	Contig
ERR731038	Staphylococcus argenteus	2588STDY5890811	SAMEA2662162	PRJEB1915	ERP002589	ERS511353	ERR731038	Homo sapiens	2011	Thailand	14520_1#13	2250	ST2250	MSSA	Terrabacteria group	Firmicutes	NA	2.73	32.3	58	2542	2514	Contig
ERR743022	Staphylococcus argenteus	2588STDY5962135	SAMEA2710365	PRJEB1915	ERP002589	ERS531322	ERR743022	Homo sapiens	2011	Thailand	14672_5#58	2250	ST2250	MSSA	Terrabacteria group	Firmicutes	NA	2.74	32.3	61	2577	2548	Contig
SAMEA3449070	Staphylococcus argenteus	3688STDY6125062	SAMEA3449070	PRJEB9575	ERP010698	ERS746632	ERR1070070	Homo sapiens	2015	Thailand	17175_3#14	2250	ST2250	MSSA	Terrabacteria group	Firmicutes	GCA_900128145.1	2.78	32.3	20	2788	2612	Contig	Invasive
SAMEA3449071	Staphylococcus argenteus	3688STDY6125063	SAMEA3449071	PRJEB9575	ERP010698	ERS746633	ERR1070071	Homo sapiens	2015	Thailand	17175_3#15	2250	ST2250	MSSA	Terrabacteria group	Firmicutes	GCA_900126525.1	2.83	32.3	20	2854	2675	Contig	Invasive
SAMEA3449072	Staphylococcus argenteus	3688STDY6125064	SAMEA3449072	PRJEB9575	ERP010698	ERS746634	ERR1070072	Homo sapiens	2015	Thailand	17175_3#16	2250	ST2250	MSSA	Terrabacteria group	Firmicutes	GCA_900126555.1	2.79	32.3	14	2800	2623	Contig	Invasive
SAMEA3449073	Staphylococcus argenteus	3688STDY6125065	SAMEA3449073	PRJEB9575	ERP010698	ERS746635	ERR1070073	Homo sapiens	2015	Thailand	17175_3#17	2250	ST2250	MSSA	Terrabacteria group	Firmicutes	GCA_900126545.1	2.8	32.3	14	2800	2623	Contig	Invasive
SAMEA3449074	Staphylococcus argenteus	3688STDY6125066	SAMEA3449074	PRJEB9575	ERP010698	ERS746636	ERR1070074	Homo sapiens	2015	Thailand	17175_3#18	2250	ST2250	MSSA	Terrabacteria group	Firmicutes	GCA_900126565.1	2.83	32.3	15	2859	2687	Contig	Invasive
SAMEA3449075	Staphylococcus argenteus	3688STDY6125067	SAMEA3449075	PRJEB9575	ERP010698	ERS746637	ERR1070075	Homo sapiens	2015	Thailand	17175_3#19	2250	ST2250	MSSA	Terrabacteria group	Firmicutes	GCA_900128155.1	2.79	32.3	15	2794	2620	Contig	Invasive
SAMEA3449076	Staphylococcus argenteus	3688STDY6125068	SAMEA3449076	PRJEB9575	ERP010698	ERS746638	ERR1070076	Homo sapiens	2015	Thailand	17175_3#20	2250	ST2250	MSSA	Terrabacteria group	Firmicutes	GCA_900128165.1	2.83	32.3	14	2837	2664	Contig	Invasive
SAMEA3449077	Staphylococcus argenteus	3688STDY6125069	SAMEA3449077	PRJEB9575	ERP010698	ERS746639	ERR1070077	Homo sapiens	2015	Thailand	17175_3#21	2250	ST2250	MSSA	Terrabacteria group	Firmicutes	GCA_900128175.1	2.72	32.3	12	2691	2520	Contig	Invasive
SAMEA3449078	Staphylococcus argenteus	3688STDY6125070	SAMEA3449078	PRJEB9575	ERP010698	ERS746640	ERR1070078	Homo sapiens	2015	Thailand	17175_3#22	2250	ST2250	MSSA	Terrabacteria group	Firmicutes	GCA_900126585.1	2.77	32.3	12	2750	2580	Contig	Invasive
SAMEA3449079	Staphylococcus argenteus	3688STDY6125071	SAMEA3449079	PRJEB9575	ERP010698	ERS746641	ERR1070079	Homo sapiens	2015	Thailand	17175_3#23	2250	ST2250	MSSA	Terrabacteria group	Firmicutes	GCA_900126595.1	2.74	32.3	14	2730	2555	Contig	Invasive
SAMEA3449080	Staphylococcus argenteus	3688STDY6125072	SAMEA3449080	PRJEB9575	ERP010698	ERS746642	ERR1070080	Homo sapiens	2015	Thailand	17175_3#24	2250	ST2250	MSSA	Terrabacteria group	Firmicutes	GCA_900126605.1	2.83	32.3	14	2860	2684	Contig	Invasive
SAMEA3449081	Staphylococcus argenteus	3688STDY6125073	SAMEA3449081	PRJEB9575	ERP010698	ERS746643	ERR1070081	Homo sapiens	2015	Thailand	17175_3#25	2250	ST2250	MSSA	Terrabacteria group	Firmicutes	GCA_900128185.1	2.79	32.3	17	2801	2622	Contig	Invasive
SAMEA3449082	Staphylococcus argenteus	3688STDY6125074	SAMEA3449082	PRJEB9575	ERP010698	ERS746644	ERR1070082	Homo sapiens	2015	Thailand	17175_3#26	2250	ST2250	MSSA	Terrabacteria group	Firmicutes	GCA_900126615.1	2.93	32.3	30	2992	2809	Scaffold	Invasive
SAMEA3449083	Staphylococcus argenteus	3688STDY6125075	SAMEA3449083	PRJEB9575	ERP010698	ERS746645	ERR1070083	Homo sapiens	2015	Thailand	17175_3#27	2250	ST2250	MSSA	Terrabacteria group	Firmicutes	GCA_900128195.1	2.83	32.3	14	2861	2686	Contig	Invasive
SAMEA3449084	Staphylococcus argenteus	3688STDY6125076	SAMEA3449084	PRJEB9575	ERP010698	ERS746646	ERR1070084	Homo sapiens	2015	Thailand	17175_3#28	2250	ST2250	MSSA	Terrabacteria group	Firmicutes	GCA_900126625.1	2.76	32.3	14	2746	2580	Contig	Invasive
SAMEA3449085	Staphylococcus argenteus	3688STDY6125077	SAMEA3449085	PRJEB9575	ERP010698	ERS746647	ERR1070085	Homo sapiens	2015	Thailand	17175_3#29	2250	ST2250	MSSA	Terrabacteria group	Firmicutes	GCA_900128205.1	2.83	32.3	13	2858	2683	Contig	Invasive
SAMEA3449086	Staphylococcus argenteus	3688STDY6125078	SAMEA3449086	PRJEB9575	ERP010698	ERS746648	ERR1070086	Homo sapiens	2015	Thailand	17175_3#30	2250	ST2250	MSSA	Terrabacteria group	Firmicutes	GCA_900126645.1	2.76	32.3	14	2749	2579	Scaffold	Invasive
SAMEA3449087	Staphylococcus argenteus	3688STDY6125079	SAMEA3449087	PRJEB9575	ERP010698	ERS746649	ERR1070087	Homo sapiens	2015	Thailand	17175_3#31	2250	ST2250	MSSA	Terrabacteria group	Firmicutes	GCA_900126655.1	2.79	32.3	17	2795	2619	Contig	Invasive
SAMEA3449088	Staphylococcus argenteus	3688STDY6125080	SAMEA3449088	PRJEB9575	ERP010698	ERS746650	ERR1070088	Homo sapiens	2015	Thailand	17175_3#32	2250	ST2250	MSSA	Terrabacteria group	Firmicutes	GCA_900126665.1	2.79	32.3	13	2807	2633	Contig	Invasive
SAMEA3449089	Staphylococcus argenteus	3688STDY6125081	SAMEA3449089	PRJEB9575	ERP010698	ERS746651	ERR1070089	Homo sapiens	2015	Thailand	17175_3#33	2250	ST2250	MSSA	Terrabacteria group	Firmicutes	GCA_900126675.1	2.79	32.3	14	2801	2626	Scaffold	Invasive
SAMEA3449090	Staphylococcus argenteus	3688STDY6125082	SAMEA3449090	PRJEB9575	ERP010698	ERS746652	ERR1070090	Homo sapiens	2015	Thailand	17175_3#34	2250	ST2250	MSSA	Terrabacteria group	Firmicutes	GCA_900128215.1	2.78	32.3	25	2795	2620	Scaffold	Invasive
SAMEA3449091	Staphylococcus argenteus	3688STDY6125083	SAMEA3449091	PRJEB9575	ERP010698	ERS746653	ERR1070091	Homo sapiens	2015	Thailand	17175_3#35	2250	ST2250	MSSA	Terrabacteria group	Firmicutes	GCA_900126685.1	2.76	32.3	13	2755	2578	Contig	Invasive
SAMEA3449092	Staphylococcus argenteus	3688STDY6125084	SAMEA3449092	PRJEB9575	ERP010698	ERS746654	ERR1070092	Homo sapiens	2015	Thailand	17175_3#36	2250	ST2250	MSSA	Terrabacteria group	Firmicutes	GCA_900126695.1	2.8	32.3	12	2811	2636	Scaffold	Invasive
SAMEA3449093	Staphylococcus argenteus	3688STDY6125085	SAMEA3449093	PRJEB9575	ERP010698	ERS746655	ERR1070093	Homo sapiens	2015	Thailand	17175_3#37	2250	ST2250	MSSA	Terrabacteria group	Firmicutes	GCA_900128225.1	2.76	32.3	13	2753	2580	Contig	Invasive
SAMEA3449094	Staphylococcus argenteus	3688STDY6125086	SAMEA3449094	PRJEB9575	ERP010698	ERS746656	ERR1070094	Homo sapiens	2015	Thailand	17175_3#38	2250	ST2250	MSSA	Terrabacteria group	Firmicutes	GCA_900128235.1	2.79	32.3	14	2797	2623	Contig	Invasive
SAMEA3449095	Staphylococcus argenteus	3688STDY6125087	SAMEA3449095	PRJEB9575	ERP010698	ERS746657	ERR1070095	Homo sapiens	2015	Thailand	17175_3#39	2250	ST2250	MSSA	Terrabacteria group	Firmicutes	GCA_900126705.1	2.76	32.3	14	2755	2580	Contig	Invasive
SAMEA3449096	Staphylococcus argenteus	3688STDY6125088	SAMEA3449096	PRJEB9575	ERP010698	ERS746658	ERR1070096	Homo sapiens	2015	Thailand	17175_3#40	2250	ST2250	MSSA	Terrabacteria group	Firmicutes	GCA_900128245.1	2.81	32.3	16	2818	2647	Contig	Invasive
SAMEA3449097	Staphylococcus argenteus	3688STDY6125089	SAMEA3449097	PRJEB9575	ERP010698	ERS746659	ERR1070097	Homo sapiens	2015	Thailand	17175_3#41	2250	ST2250	MSSA	Terrabacteria group	Firmicutes	GCA_900128255.1	2.79	32.3	13	2801	2625	Contig	Invasive
SAMEA3449098	Staphylococcus argenteus	3688STDY6125090	SAMEA3449098	PRJEB9575	ERP010698	ERS746660	ERR1070098	Homo sapiens	2015	Thailand	17175_3#42	2250	ST2250	MSSA	Terrabacteria group	Firmicutes	GCA_900126725.1	2.81	32.3	15	2816	2641	Contig	Invasive
SAMEA3449099	Staphylococcus argenteus	3688STDY6125091	SAMEA3449099	PRJEB9575	ERP010698	ERS746661	ERR1070099	Homo sapiens	2015	Thailand	17175_3#43	2250	ST2250	MSSA	Terrabacteria group	Firmicutes	GCA_900128265.1	2.79	32.3	12	2801	2625	Contig	Invasive
SAMEA3449100	Staphylococcus argenteus	3688STDY6125092	SAMEA3449100	PRJEB9575	ERP010698	ERS746662	ERR1070100	Homo sapiens	2015	Thailand	17175_3#44	2250	ST2250	MSSA	Terrabacteria group	Firmicutes	GCA_900128275.1	2.79	32.3	15	2804	2625	Contig	Invasive
SAMEA3449101	Staphylococcus argenteus	3688STDY6125093	SAMEA3449101	PRJEB9575	ERP010698	ERS746663	ERR1070101	Homo sapiens	2015	Thailand	17175_3#45	2250	ST2250	MSSA	Terrabacteria group	Firmicutes	GCA_900126735.1	2.81	32.3	16	2812	2637	Contig	Invasive
SAMEA3449102	Staphylococcus argenteus	3688STDY6125100	SAMEA3449102	PRJEB9575	ERP010698	ERS746664	ERR1070102	Homo sapiens	2015	Thailand	17175_3#46	2250	ST2250	MSSA	Terrabacteria group	Firmicutes	GCA_900126745.1	2.82	32.3	13	2837	2664	Contig	Invasive
SAMEA3449107	Staphylococcus argenteus	3688STDY6125105	SAMEA3449107	PRJEB9575	ERP010698	ERS746669	ERR1070107	Homo sapiens	2015	Thailand	17175_3#51	2250	ST2250	MSSA	Terrabacteria group	Firmicutes	GCA_900126775.1	2.83	32.3	15	2861	2685	Contig	Invasive
SAMEA3449108	Staphylococcus argenteus	3688STDY6125106	SAMEA3449108	PRJEB9575	ERP010698	ERS746670	ERR1070108	Homo sapiens	2015	Thailand	17175_3#52	2250	ST2250	MSSA	Terrabacteria group	Firmicutes	GCA_900126785.1	2.72	32.2	15	2688	2519	Contig	Invasive
SAMEA3449110	Staphylococcus argenteus	3688STDY6125108	SAMEA3449110	PRJEB9575	ERP010698	ERS746672	ERR1070110	Homo sapiens	2015	Thailand	17175_3#54	2250	ST2250	MSSA	Terrabacteria group	Firmicutes	GCA_900126795.1	2.8	32.3	16	2813	2637	Contig	Invasive
SAMEA3449111	Staphylococcus argenteus	3688STDY6125109	SAMEA3449111	PRJEB9575	ERP010698	ERS746673	ERR1070111	Homo sapiens	2015	Thailand	17175_3#55	2250	ST2250	MSSA	Terrabacteria group	Firmicutes	GCA_900126805.1	2.83	32.3	15	2841	2672	Scaffold	Invasive
SAMEA3449112	Staphylococcus argenteus	3688STDY6125110	SAMEA3449112	PRJEB9575	ERP010698	ERS746674	ERR1070112	Homo sapiens	2015	Thailand	17175_3#56	2250	ST2250	MSSA	Terrabacteria group	Firmicutes	GCA_900126815.1	2.79	32.3	15	2797	2622	Contig	Invasive
SAMEA3449113	Staphylococcus argenteus	3688STDY6125111	SAMEA3449113	PRJEB9575	ERP010698	ERS746675	ERR1070113	Homo sapiens	2015	Thailand	17175_3#57	2250	ST2250	MSSA	Terrabacteria group	Firmicutes	GCA_900126825.1	2.83	32.3	16	2861	2686	Contig	Invasive
SAMEA3449114	Staphylococcus argenteus	3688STDY6125112	SAMEA3449114	PRJEB9575	ERP010698	ERS746676	ERR1070114	Homo sapiens	2015	Thailand	17175_3#58	2250	ST2250	MSSA	Terrabacteria group	Firmicutes	GCA_900126835.1	2.75	32.3	14	2732	2557	Scaffold	Invasive
SAMEA3449115	Staphylococcus argenteus	3688STDY6125113	SAMEA3449115	PRJEB9575	ERP010698	ERS746677	ERR1070115	Homo sapiens	2015	Thailand	17175_3#59	2250	ST2250	MSSA	Terrabacteria group	Firmicutes	GCA_900128325.1	2.82	32.3	14	2831	2661	Contig	Invasive
SAMEA3449116	Staphylococcus argenteus	3688STDY6125114	SAMEA3449116	PRJEB9575	ERP010698	ERS746678	ERR1070116	Homo sapiens	2015	Thailand	17175_3#60	2250	ST2250	MSSA	Terrabacteria group	Firmicutes	GCA_900128335.1	2.79	32.3	14	2799	2626	Contig	Invasive
SAMEA3449117	Staphylococcus argenteus	3688STDY6125115	SAMEA3449117	PRJEB9575	ERP010698	ERS746679	ERR1070117	Homo sapiens	2015	Thailand	17175_3#61	2250	ST2250	MSSA	Terrabacteria group	Firmicutes	GCA_900126855.1	2.79	32.3	16	2801	2626	Contig	Invasive
SAMEA3449118	Staphylococcus argenteus	3688STDY6125116	SAMEA3449118	PRJEB9575	ERP010698	ERS746680	ERR1070118	Homo sapiens	2015	Thailand	17175_3#62	2250	ST2250	MSSA	Terrabacteria group	Firmicutes	GCA_900126875.1	2.85	32.3	15	2885	2710	Scaffold	Invasive
SAMEA3449119	Staphylococcus argenteus	3688STDY6125117	SAMEA3449119	PRJEB9575	ERP010698	ERS746681	ERR1070119	Homo sapiens	2015	Thailand	17175_3#63	2250	ST2250	MSSA	Terrabacteria group	Firmicutes	GCA_900126885.1	2.79	32.3	14	2799	2624	Scaffold	Invasive
SAMEA3449120	Staphylococcus argenteus	3688STDY6125118	SAMEA3449120	PRJEB9575	ERP010698	ERS746682	ERR1070120	Homo sapiens	2015	Thailand	17175_3#64	2250	ST2250	MSSA	Terrabacteria group	Firmicutes	GCA_900126865.1	2.88	32.4	23	2936	2762	Contig	Invasive
SAMEA3449121	Staphylococcus argenteus	3688STDY6125119	SAMEA3449121	PRJEB9575	ERP010698	ERS746683	ERR1070121	Homo sapiens	2015	Thailand	17175_3#65	2250	ST2250	MSSA	Terrabacteria group	Firmicutes	GCA_900126895.1	2.79	32.3	14	2792	2622	Contig	Invasive
SAMEA3449122	Staphylococcus argenteus	3688STDY6125120	SAMEA3449122	PRJEB9575	ERP010698	ERS746684	ERR1070122	Homo sapiens	2015	Thailand	17175_3#66	2250	ST2250	MSSA	Terrabacteria group	Firmicutes	GCA_900126905.1	2.84	32.3	18	2867	2692	Contig	Invasive
SAMEA3449123	Staphylococcus argenteus	3688STDY6125121	SAMEA3449123	PRJEB9575	ERP010698	ERS746685	ERR1070123	Homo sapiens	2015	Thailand	17175_3#67	2250	ST2250	MSSA	Terrabacteria group	Firmicutes	GCA_900126915.1	2.8	32.3	14	2811	2638	Contig	Invasive
SAMEA3449124	Staphylococcus argenteus	3688STDY6125122	SAMEA3449124	PRJEB9575	ERP010698	ERS746686	ERR1070124	Homo sapiens	2015	Thailand	17175_3#68	2250	ST2250	MSSA	Terrabacteria group	Firmicutes	GCA_900128345.1	2.81	32.3	16	2809	2641	Contig	Invasive
SAMEA3449125	Staphylococcus argenteus	3688STDY6125123	SAMEA3449125	PRJEB9575	ERP010698	ERS746687	ERR1070125	Homo sapiens	2015	Thailand	17175_3#69	2250	ST2250	MSSA	Terrabacteria group	Firmicutes	GCA_900128355.1	2.84	32.3	23	2860	2683	Contig	Invasive
SAMEA3449126	Staphylococcus argenteus	3688STDY6125124	SAMEA3449126	PRJEB9575	ERP010698	ERS746688	ERR1070126	Homo sapiens	2015	Thailand	17175_3#70	2250	ST2250	MSSA	Terrabacteria group	Firmicutes	GCA_900128365.1	2.79	32.3	14	2798	2624	Scaffold	Invasive
SAMEA3449127	Staphylococcus argenteus	3688STDY6125125	SAMEA3449127	PRJEB9575	ERP010698	ERS746689	ERR1070127	Homo sapiens	2015	Thailand	17175_3#71	2250	ST2250	MSSA	Terrabacteria group	Firmicutes	GCA_900126935.1	2.79	32.3	14	2790	2620	Scaffold	Invasive
SAMEA3449128	Staphylococcus argenteus	3688STDY6125126	SAMEA3449128	PRJEB9575	ERP010698	ERS746690	ERR1070128	Homo sapiens	2015	Thailand	17175_3#72	2250	ST2250	MSSA	Terrabacteria group	Firmicutes	GCA_900126945.1	2.84	32.3	13	2866	2692	Scaffold	Invasive
SAMEA3449129	Staphylococcus argenteus	3688STDY6125127	SAMEA3449129	PRJEB9575	ERP010698	ERS746691	ERR1070129	Homo sapiens	2015	Thailand	17175_3#73	2198	ST2198	MSSA	Terrabacteria group	Firmicutes	GCA_900126955.1	2.74	32.3	19	2715	2527	Contig	Invasive
SAMEA3449130	Staphylococcus argenteus	3688STDY6125128	SAMEA3449130	PRJEB9575	ERP010698	ERS746692	ERR1070130	Homo sapiens	2015	Thailand	17175_3#74	1223	ST1223	MSSA	Terrabacteria group	Firmicutes	GCA_900126965.1	2.75	32.2	15	2720	2560	Contig	Invasive
SAMEA3449131	Staphylococcus argenteus	3688STDY6125129	SAMEA3449131	PRJEB9575	ERP010698	ERS746693	ERR1070131	Homo sapiens	2015	Thailand	17175_3#75	2854	ST2854	MSSA	Terrabacteria group	Firmicutes	GCA_900128385.1	2.72	32.3	19	2691	2521	Contig	Invasive
SAMEA3449132	Staphylococcus argenteus	3688STDY6125130	SAMEA3449132	PRJEB9575	ERP010698	ERS746694	ERR1070132	Homo sapiens	2015	Thailand	17175_3#76	2854	ST2854	MSSA	Terrabacteria group	Firmicutes	GCA_900126975.1	2.75	32.2	22	2724	2550	Contig	Invasive
SAMEA3449133	Staphylococcus argenteus	3688STDY6125131	SAMEA3449133	PRJEB9575	ERP010698	ERS746695	ERR1070133	Homo sapiens	2015	Thailand	17175_3#77	2250	ST2250	MSSA	Terrabacteria group	Firmicutes	GCA_900126985.1	2.79	32.3	19	2794	2617	Contig	Invasive
SAMEA3449134	Staphylococcus argenteus	3688STDY6125132	SAMEA3449134	PRJEB9575	ERP010698	ERS746696	ERR1070134	Homo sapiens	2015	Thailand	17175_3#78	1223	ST1223	MSSA	Terrabacteria group	Firmicutes	GCA_900126995.1	2.79	32.3	14	2787	2621	Contig	Invasive
SAMEA3449135	Staphylococcus argenteus	3688STDY6125133	SAMEA3449135	PRJEB9575	ERP010698	ERS746697	ERR1070135	Homo sapiens	2015	Thailand	17175_3#79	1223	ST1223	MSSA	Terrabacteria group	Firmicutes	GCA_900127005.1	2.7	32.2	13	2655	2491	Scaffold	Invasive
SAMEA3449136	Staphylococcus argenteus	3688STDY6125134	SAMEA3449136	PRJEB9575	ERP010698	ERS746698	ERR1070136	Homo sapiens	2015	Thailand	17175_3#80	2854	ST2854	MSSA	Terrabacteria group	Firmicutes	GCA_900127025.1	2.75	32.2	22	2719	2549	Scaffold	Invasive
SAMEA3449137	Staphylococcus argenteus	3688STDY6125135	SAMEA3449137	PRJEB9575	ERP010698	ERS746699	ERR1070137	Homo sapiens	2015	Thailand	17175_3#81	1223	ST1223	MSSA	Terrabacteria group	Firmicutes	GCA_900127035.1	2.78	32.3	12	2777	2614	Contig	Invasive
SAMEA3449138	Staphylococcus argenteus	3688STDY6125136	SAMEA3449138	PRJEB9575	ERP010698	ERS746700	ERR1070138	Homo sapiens	2015	Thailand	17175_3#82	2250	ST2250	MSSA	Terrabacteria group	Firmicutes	GCA_900127045.1	2.75	32.3	13	2735	2558	Contig	Invasive
SAMEA3449139	Staphylococcus argenteus	3688STDY6125137	SAMEA3449139	PRJEB9575	ERP010698	ERS746701	ERR1070139	Homo sapiens	2015	Thailand	17175_3#83	2198	ST2198	MSSA	Terrabacteria group	Firmicutes	GCA_900127055.1	2.77	32.3	14	2777	2593	Contig	Invasive
SAMEA3449140	Staphylococcus argenteus	3688STDY6125138	SAMEA3449140	PRJEB9575	ERP010698	ERS746702	ERR1070140	Homo sapiens	2015	Thailand	17175_3#84	2250	ST2250	MSSA	Terrabacteria group	Firmicutes	GCA_900127075.1	2.75	32.3	14	2726	2555	Contig	Invasive
SAMEA3449141	Staphylococcus argenteus	3688STDY6125139	SAMEA3449141	PRJEB9575	ERP010698	ERS746703	ERR1070141	Homo sapiens	2015	Thailand	17175_3#85	1223	ST1223	MSSA	Terrabacteria group	Firmicutes	GCA_900127065.1	2.71	32.3	10	2681	2521	Contig	Invasive
SAMEA3449142	Staphylococcus argenteus	3688STDY6125140	SAMEA3449142	PRJEB9575	ERP010698	ERS746704	ERR1070142	Homo sapiens	2015	Thailand	17175_3#86	2250	ST2250	MSSA	Terrabacteria group	Firmicutes	GCA_900127085.1	2.79	32.3	14	2802	2626	Contig	Invasive
SAMEA3449145	Staphylococcus argenteus	3688STDY6125143	SAMEA3449145	PRJEB9575	ERP010698	ERS746707	ERR1070145	Homo sapiens	2015	Thailand	17175_3#89	1223	ST1223	MSSA	Terrabacteria group	Firmicutes	GCA_900127115.1	2.8	32.3	12	2799	2632	Contig	Invasive
28330_2#5	Staphylococcus argenteus	4078STDY7748207	SAMEA5191026	PRJEB12513	ERP014001	ERS2998519	ERR3953978	Homo sapiens	2015	UK	28330_2#5	2250	ST2250	MSSA	Terrabacteria group	Firmicutes	NA	2.76	32.3	24	2619	2567	Contig	Invasive
28490_2#93	Staphylococcus argenteus	4078STDY7748510	SAMEA5191356	PRJEB12513	ERP014001	ERS2998848	ERR3966819	Homo sapiens	2016	UK	28490_2#93	2250	ST2250	MSSA	Terrabacteria group	Firmicutes	NA	2.77	32.3	28	2634	2584	Contig	Invasive
28522_4#128	Staphylococcus argenteus	4078STDY7748784	SAMEA5191604	PRJEB12513	ERP014001	ERS2999096	ERR3983356	Homo sapiens	2016	UK	28522_4#128	2250	ST2250	MSSA	Terrabacteria group	Firmicutes	NA	2.72	32.3	27	2550	2499	Contig	Invasive
SAMEA1557135	Staphylococcus argenteus	H115100079	SAMEA1557135	PRJEB6396	ERP001592	ERS154949	ERR182547	Homo sapiens	2013	UK	8233_4#93	2793	ST2793	MRSA	Terrabacteria group	Firmicutes	GCA_000752015.1	2.75	32.2	12	2712	2532	Contig
SAMN02402601	Staphylococcus argenteus	F87619	SAMN02402601	PRJNA227677	SRP037049	SRS555400	NA	Homo sapiens	2013	USA	F87619	2250	ST2250	MRSA	Terrabacteria group	Firmicutes	GCA_000602805.1	2.8	32.3	64	2802	2604	Contig
SAMN02402619	Staphylococcus argenteus	M21126	SAMN02402619	PRJNA227695	SRP037085	SRS555436	NA	Homo sapiens	2013	USA	M21126	2250	ST2250	MRSA	Terrabacteria group	Firmicutes	GCA_000606605.1	2.81	32.3	38	2810	2619	Scaffold
SAMN03197271	Staphylococcus argenteus	1299_SAUR	SAMN03197271	PRJNA267549	SRP049998	SRS746479	NA	Homo sapiens	2012	USA	1299_SAUR	2250	ST2250	MSSA	Terrabacteria group	Firmicutes	GCA_001061465.1	2.78	32.3	111	2769	2614	Contig
SAMN04286974	Staphylococcus argenteus	ABFQM	SAMN04286974	PRJNA302939	SRP075567	SRS1463193	NA	Homo sapiens	2015	USA	ABFQM	2198	ST2198	MSSA	Terrabacteria group	Firmicutes	GCA_002221825.1	2.73	32.3	25	2702	2513	Contig
